# Supplementary material for: Occurrence of Campylobacter spp. in Selected Small Scale Commercial Broiler Farms of Bangladesh Related to Good Farm Practices
Source: Microorganisms. 2020 Nov 13;8(11):1778. doi: 10.3390/microorganisms8111778 (PMC7709009; doi:10.3390/microorganisms8111778)
Supplement: Supplementary file 1 [file microorganisms-08-01778-s001.zip]

Archive with 4 entries (3 files):
- proof -supp/
- proof -supp/Supplementary Figure S1 appendix.tif
- proof -supp/Supplementary Table S1 appendix .docx
- proof -supp/Supplementary Table S2 appendix .docx
